# Supplementary material for: The foreign language effect on the self-serving bias: A field experiment in the high school classroom
Source: PLoS One. 2018 Feb 9;13(2):e0192143. doi: 10.1371/journal.pone.0192143 (PMC5806866; doi:10.1371/journal.pone.0192143)
Supplement: S1 Dataset — (XLSX) [file pone.0192143.s009.xlsx]

## Sheet: Sheet1
name	var2	var3	var4	var5	var6	var7	var8	var9	var10	var11	var12	var13	var14	var15	var16	var17	var18	var19	var20	var21	var22	var23	var24	var25	var26	var27	var28	var29	var30	var31	var32	var33	var34	var35	var36	var37	var38	var39	var40	var41	var42	var43	var44	var45	var46	var47	var48	var49	var50
**Anonymized**	relax	2.521	2.521	9.027	1	docis	2.473	2.473	30.669	1	puppy	1.172	1.172	6.269	1	kehcoy	2.201	2.201	30.725	1	apper	1.117	28.361	30.64	4	tablet	1.839	1.839	12.343	1	bingo	1.654	1.654	5.435	1	horror	1.509	1.509	7.135	1	trend	2.183	2.183	28.723	1	burnch	1.397	1.397	30.728
**Anonymized**	Relax	1.39	1.458	10.327	2	Disco	1.241	1.304	23.9	2	Puppy	1.423	1.438	5.187	2	Key	1.348	1.366	30.785	2	Paper	1.652	1.669	29.722	2	Belt	1.352	1.361	30.769	2	Bingo	1.353	1.371	5.255	2	Horror	1.159	1.166	4.095	2	Nerdt	1.343	1.361	30.764	2	Brunch	1.724	1.739	20.65
**Anonymized**	relax	2.115	2.124	5.368	2	disco	3.156	8.911	8.938	2	puppy	2.707	2.707	5.126	1		3.185	13.093	30.691	4	prepare	2.548	2.548	13.07	1	tablet	3.185	8.321	8.343	2	bingo	2.902	4.499	4.526	2	horror	3.124	3.124	19.229	1	drent	3.908	3.908	8.319	1	brunch	3.2	8.803	8.835
**Anonymized**	Relax	1.401	1.45	7.666	2	Disco	1.264	1.304	6.111	2	Puppy	1.108	1.154	3.694	2	Hockey	1.422	1.459	14.298	2	Rapper	1.674	1.713	6.868	2	Tablet	1.411	1.444	10.428	2	Bingo	1.058	1.096	5.834	2	Horror	1.109	1.176	4.261	2	Trend	1.344	1.382	8.866	2		1.327	1.367	30.703
**Anonymized**		3.739	19.643	46.103	3	ciods	14.448	30.231	30.743	2	puppy	0.413	3.985	9.514	3	hockey	2.005	2.005	5.866	1	prepare	1.602	1.602	15.829	1	te	1.932	1.932	30.731	1	bingo	3.842	5.826	5.871	2	horror	1.848	10.31	12.093	3	trend	1.713	1.713	12.457	1		3.123	21.948	30.721
**Anonymized**	Relax	1.761	1.798	5.392	2	Disc	24.943	24.976	30.668	2	Puppy	0.29	4.274	4.304	4	Cheko	17.637	17.645	30.675	2	Prepar	2.394	2.407	30.657	2	Battle	4.785	15.257	15.723	3	Bingo	1.334	1.349	4.052	2	Horror	1.471	4.238	4.267	3	Trend	5.113	7.265	7.298	3	Brunch	7.019	10.09	10.112
**Anonymized**	Larex	2.159	27.924	33.019	5	Diocs	2.377	21.238	26.973	3	Puppy	1.863	5.852	7.46	3		1.717	36.092	39.535	11		1.604	32.887	33.486	6		2.036	28.014	29.197	4	Bingo	3.869	26.183	29.498	6	Horror	1.852	7.347	8.595	3	Trend	1.661	9.376	10.538	3	Brunch	1.864	13.968	15.171
**Anonymized**		6.37	6.37	19.818	1		12.441	12.441	33.568	1		0	0	30.705	0		0	0	30.68	0		22.285	24.297	30.704	2		5.103	5.103	30.71	1	Bingo	6.731	7.65	12.32	2		4.999	4.999	30.674	1		7.781	7.781	30.67	1		18.63	18.63	30.693
**Anonymized**	Relax	1.453	1.536	28.589	2		1.52	1.587	30.718	2	Puppy	1.372	4.902	6.304	3		1.159	17.36	30.738	3		1.241	1.262	30.708	2	Tablet	1.223	7.51	9.575	3	Bingo	1.283	4.047	4.744	3	Horror	1.747	8.995	9.584	3	Trend	1.625	6.107	7.373	3	Brunch	1.326	12.592	13.08
**Anonymized**		7.235	7.235	9.434	1		0	0	1.149	0	puppy	3.628	4.55	8.892	2		2.413	2.413	30.756	1	rapper	11.46	11.46	15.09	1	tablet	1.882	1.882	20.387	1	bingo	1.751	1.751	6.508	1	horror	1.533	2.469	5.861	2	trend	2.014	2.014	15.382	1	brunch	1.481	1.481	17.256
**Anonymized**	Relax	4.877	5.704	8.874	2	Disco	3.277	3.277	12.558	1	Puppy	2.781	2.788	6.254	2	Kehcoy	18.512	18.512	26.027	1	paperr	2.327	2.327	23.585	1	label tt	2.472	2.472	22.924	1	bingo	3.52	3.52	6.095	1	horror	4.572	4.572	8.26	1	trend	2.171	3.075	21.201	2	buchru	14.878	29.941	29.969
**Anonymized**	Relax	0.098	21.157	21.794	5		1.771	1.783	30.834	2	Puppy	0.617	4.792	5.515	5	Hockey	1.808	17.538	17.973	3	Rapper	1.679	17.997	18.772	3	Tablet	1.558	21.685	22.132	3	Bingo	1.445	5.063	5.695	3	Horror	1.364	9.85	10.387	3		1.268	1.279	30.799	2	B	1.646	1.658	30.778
**Anonymized**	Relax	4.752	4.801	16.48	2		1.486	1.538	30.393	2	Puppy	1.478	1.498	7.211	2		1.336	1.355	30.716	2		1.249	1.268	30.695	2	Table	1.694	1.716	25.02	2	Bingo	1.66	1.683	3.954	2	Horror	1.356	1.378	6.428	2	Trend	1.222	1.242	19.696	2	Churn	4.027	4.033	28.151
**Anonymized**	Relax	6.845	6.878	9.868	2	Diosc	1.363	1.745	28.781	2	Puppy	1.416	1.768	13.046	2		1.126	1.479	19.745	2		1.47	1.829	11.083	2		1.984	1.99	9.415	2	Bingo	1.23	1.585	4.308	2		1.542	1.895	7.105	2		1.182	1.535	4.362	2	Brunch	1.662	2.025	8.757
**Anonymized**	relax	1.572	2.898	6.435	2		1.959	29.363	30.678	2	puppy	1.714	1.714	7.118	1	hockey	1.805	1.805	8.883	1		2.531	2.531	30.709	1	teabet	1.471	1.471	30.733	1	bingo	1.435	1.435	4.813	1	horror	2.156	2.156	16.034	1	trend	1.628	6.267	16.77	2	chur	1.617	1.617	30.766
**Anonymized**	relax	8.069	8.069	30.299	1		2.9	2.9	30.654	1	puppy	2.132	6.234	6.325	2	hockey	1.688	1.688	13.057	1		1.985	1.985	18.618	1	tabel	2.394	2.394	27.573	1	bingo	1.341	1.341	4.504	1	horror	1.919	1.919	7.062	1		2.223	20.005	20.94	2		1.504	1.504	17.606
**Anonymized**	relax	1.236	1.236	6.431	1		0.978	0.978	30.69	1	puppy	2.669	2.669	7.472	1	hockey	1.094	1.094	14.24	1		1.181	1.181	30.667	1		2.299	2.299	30.677	1	bingo	4.159	4.159	8.106	1	horror	1.302	1.302	6.762	1	trend	0.952	0.952	20.41	1	brunch	0.921	0.921	8.508
**Anonymized**	relax	4.352	4.365	8.866	2	disco	1.757	1.768	5.511	2	puppy	1.866	1.884	5.22	2		1.765	1.775	30.842	2	prepare	2.39	2.398	23.832	2	tablet	2.72	2.728	16.652	2	bingo	1.591	4.668	4.763	3	horror	1.536	1.545	9.675	2	trend	1.458	1.469	8.931	2		26.123	26.135	30.887
**Anonymized**	exral	2.732	2.732	30.885	1	disco	1.583	1.583	23.854	1	puppy	1.523	1.523	4.281	1		1.34	1.34	30.791	1	rapper	2.22	2.22	13.167	1	tablet	1.351	1.351	25.254	1	bingo	1.195	1.195	4.838	1	horror	1.224	1.224	6.226	1	rendt	1.254	1.254	29.901	1	brunch	1.496	1.496	27.487
**Anonymized**	relax	3.251	3.251	10.153	1		13.244	27.753	30.7	2	puppy	5.086	5.086	11.115	1		15.116	24.89	30.69	6	prepar	8.717	8.717	20.774	1	tabel	15.808	15.808	30.683	1	bingo	5.073	10.799	11.488	3	horror	2.691	2.691	8.435	1	trend	8.124	8.124	12.948	1	brunch	11.711	11.711	18.086
**Anonymized**	Relax	3.622	9.03	10.047	3	Disco	1.705	11.626	13.053	3	Puppy	1.836	8.509	9.028	3		1.315	29.353	30.652	3	Appear	1.649	11.023	12.207	5		1.342	23.062	23.504	3	Bingo	1.241	4.622	5.659	3	Horror	1.404	4.937	5.573	3		1.258	1.338	26.827	2	Brunch	1.435	17.023	17.084
**Anonymized**	relax	2.018	2.018	7.323	1	disco	1.264	1.264	13.266	1	puppy	1.997	1.997	5.798	1	hockey	1.421	1.421	3.973	1		2.767	2.767	30.731	1	tablet	1.858	1.858	9.619	1	bingo	1.328	1.328	6.108	1	horror	1.795	5.06	5.103	3	trend	23.701	23.707	26.19	2	brunch	4.343	4.343	12.607
**Anonymized**	Relax	0.173	14.495	14.895	6		1.504	26.111	30.832	3	Puppy	1.322	4.136	4.654	3	Hockey	1.18	5.884	6.431	3	Prepare	1.199	8.443	8.868	3	Tablet	1.128	23.037	28.546	3	Bingo	1.082	3.542	3.983	3	Horror	0.978	5.329	5.792	3		1.266	1.281	30.862	2	Brunch	1.37	8.864	9.416
**Anonymized**	Relax	2.117	2.178	5.455	2	Disco	1.255	1.319	10.179	2	Puppy	1.043	1.057	3.642	2	Hockey	1.219	1.233	3.688	2	Rapper	2.207	2.222	17.223	2	Tablet	0.985	1.001	22.792	2	Bingo	1.196	1.214	3.819	2	Horror	1.017	1.03	4.191	2	Trend	1.087	1.101	5.224	2	Brunch	0.938	0.951	5.53
**Anonymized**	AELRX	14.466	14.466	19.405	1		1.86	11.212	30.677	2	puppy	2.951	2.951	9.394	1	hockey	1.693	1.693	14.424	1	rapper	1.101	1.101	24.841	1		1.268	1.268	30.683	1	bingo	1.396	1.396	7.495	1	horror	1.364	1.364	8.097	1		1.054	1.054	19.378	1		1.732	1.732	28.558
**Anonymized**	relax	2.162	2.162	5.252	1		2.921	2.921	30.694	1	puppy	5.017	5.017	7.765	1	hockey	1.508	1.508	3.918	1	prepar	1.694	9.141	14.625	2	tablet	2.031	2.031	12.866	1	bingo	1.941	1.941	4.824	1	horror	1.325	1.325	6.967	1	trend	7.496	7.496	11.747	1	brunch	2.204	2.204	9.432
**Anonymized**	Relax	1.32	1.398	9.8	2		1.365	1.405	30.677	2	Puppy	0	0	3.796	0	Hockey	1.335	1.349	19.936	2		1.344	1.359	30.667	2	Tablet	0	0	6.479	0	Bingo	1.599	1.615	21.818	2	Horror	2.383	2.391	4.621	2		1.333	1.347	30.669	2	Burnch	0	0	29.794
**Anonymized**	Relax	2.271	2.308	6.59	2		1.861	1.889	30.668	2	Puppy	1.788	1.796	9.27	2	Chokey	1.891	19.259	27.895	3	Prepare	1.584	1.597	6.471	2	Tablet	1.741	1.755	13.806	2	Bingo	1.31	1.324	6.701	2	Horror	1.503	1.512	8.677	2		1.679	1.7	30.665	2	Brunch	8.681	8.692	12.722
**Anonymized**	Relax	3.813	3.879	6.702	2		1.439	9.081	9.458	3	Puppy	1.475	3.792	3.87	3	Hockey	1.308	4.882	4.933	3	Appear	1.227	1.24	5.782	2		1.112	2.603	3.342	3	Bingo	1.311	1.327	7.565	2	Horror	1.174	4.407	4.445	3	Trend	1.366	1.381	5.992	2		1.372	6.144	6.518
**Anonymized**	Relax	1.912	1.967	5.682	2		1.524	1.584	30.768	2	Puppy	10.454	10.454	11.658	1	Hockey	1.982	1.994	10.626	2	Paper	1.476	17.13	19.518	3	Tablet	1.893	1.907	8.061	2	Bingo	1.48	1.493	3.537	2	Horror	1.403	1.42	12.709	2	Trend	1.729	1.751	4.933	2		1.409	1.427	14.302
**Anonymized**	Relax	1.595	5.878	6.249	3	Cdios	1.302	26.535	26.56	5	Puppy	1.438	5.621	6.903	3	Chekoy	1.796	20.696	21.19	4	Paper	1.557	13.558	14.001	4	Atbelt	1.382	11.051	11.079	5	Bingo	1.268	3.418	3.705	3	Horror	1.328	5.628	5.954	3	Drent	1.126	7.692	7.714	4	Brunch	1.499	7.313	7.588
**Anonymized**	laxe	3.592	20.232	30.543	2	doics	1.502	1.502	30.702	1	puppy	2.499	2.499	11.755	1	hockey	1.99	1.99	6.296	1	rapper	1.713	1.713	17.747	1	tablet	7.163	7.163	10.543	1	brunch	2.112	2.112	10.993	1	bingo	3.361	3.361	6.709	1	horror	5.313	6.106	11.086	2	trend	7.153	7.153	25.868
**Anonymized**	relax	1.272	1.272	30.707	1	dosic	1.723	1.723	30.62	1	puppy	1.263	1.263	3.866	1		0.904	0.904	28.829	1	prepare	0.887	0.887	22.541	1	tablet	0.87	0.87	9.667	1	burn	0.844	0.844	24.375	1	bingo	0.912	0.912	3.336	1	rororh	0.818	0.818	29.02	1	rendt	0.949	0.949	12.317
**Anonymized**	relax	1.425	1.425	5.47	1		1.287	1.287	30.64	1	puppy	2.326	2.326	6.259	1		0.921	0.921	24.398	1	prepare	1.218	1.218	6.185	1	tablet	1.429	1.429	14.291	1		1.396	1.396	24.299	1	bingo	0.976	0.976	4.024	1	horror	1.217	1.217	17.53	1		1.334	1.334	30.659
**Anonymized**	Relax	1.673	4.976	5.373	3	Docis	1.328	13.952	14.024	4	Puppy	1.497	7.796	8.328	3	Hockey	1.552	20.766	21.241	4	Appear	1.349	28.066	28.137	5	Tabel	1.153	24.08	27.774	3	Brunch	1.352	10.03	10.455	3	Bingo	1.313	5.345	5.812	3	Horror	1.274	4.254	5.319	3	Trend	1.27	14.19	14.684
**Anonymized**	Relax	3.345	3.39	5.793	2	Disco	1.174	1.223	12.388	2	Puppy	1.45	1.485	3.539	2	Hockey	2.775	2.803	9.479	2	Prepare	1.086	1.137	5.668	2	Tablet	2.32	2.362	7.968	2	Brunch	3.513	3.526	6.26	2	Bingo	2.926	2.958	5.013	2	horror	1.494	1.543	5.797	2	Trend	4.065	4.095	5.983
**Anonymized**	relax	1.886	6.809	12.463	4	codis	2.58	2.595	26.753	2	puppy	2.991	2.991	6.738	1	hockey	2.499	3.683	7.219	3	rapper	2.121	2.121	10.154	1	tablet	2.045	2.045	10.025	1	brunch	2.757	20.159	22.15	2	bingo	1.925	1.925	6.809	1	horror	2.204	2.204	25.398	1	trend	1.884	1.884	7.704
**Anonymized**	relax	2.136	2.136	10.707	1	disco	1.701	1.701	30.463	1	puppy	1.515	1.515	4.934	1	keyhoc	10.461	10.461	30.703	1	paper	4.154	4.154	30.72	1	tablet	3.323	3.323	14.669	1	brunch	7.149	7.149	17.47	1	bingo	2.293	2.911	5.882	2	horror	1.682	1.682	13.689	1	trend	2.871	2.871	24.647
**Anonymized**	Relax	1.636	1.659	8.17	2	Disco	1.333	1.387	27.184	2	Puppy	1.635	1.651	5.932	2	Hockey	1.681	1.702	23.345	2	Rapper	1.544	1.56	17.553	2	Balett	1.762	18	27.543	3	Brunch	1.482	1.499	21.968	2	Bingo	1.636	1.652	5.411	2	Horror	1.408	1.427	13.546	2	Trend	2.106	2.122	29.644
**Anonymized**	Relax	5.079	13.756	14.586	3		1.532	29.074	30.798	4	Puppy	1.701	5.023	5.531	3	Hockey	1.244	12.837	13.254	3	Prepare	1.395	11.27	11.676	4	Tablet	1.041	6.027	6.39	3	Brunch	1.119	14.461	14.975	3	Bingo	1.317	5.294	6.823	3	Horror	1.433	10.049	10.467	3	Trend	1.076	5.307	5.68
**Anonymized**	Relax	2.247	2.271	6.302	2		1.242	1.289	13.475	2	Puppy	1.258	1.267	3.595	2	Hockey	1.202	1.241	10.445	2		1.427	1.459	30.666	2		1.289	1.308	30.666	2	Brunch	1.326	1.355	21.202	2	Bingo	1.186	1.217	6.77	2	Horor	0.974	0.997	8.261	2	Trend	1.555	1.582	10.673
**Anonymized**	relax	2.136	2.136	8.237	1	disco	7.111	7.519	12.603	2	puppy	1.278	1.278	7.013	1	hockey	1.856	1.856	6.964	1	rapper	1.382	1.382	23.489	1	tablet	1.254	1.254	10.778	1	brunch	1.534	1.534	30.635	1	bingo	1.596	1.596	5.466	1	horror	1.356	1.356	8.728	1	trend	1.447	1.991	29.299
**Anonymized**	Relax	2.173	2.216	9.253	2		1.384	1.468	30.71	2	Puppy	1.582	7.483	7.523	4	Hockey	1.37	7.767	8.194	3	Prapre	1.492	1.514	30.746	2	Tablet	1.253	13.519	13.931	3	Bruchn	1.062	26.132	26.163	4	Bingo	1.762	4.865	5.201	3	Horror	1.255	14.38	15.545	3	Rende	1.077	1.092	30.71
**Anonymized**	relax	9.905	9.905	14.074	1	disco	2.569	2.569	25.801	1	puppy	1.295	1.295	4.615	1	hockey	1.184	1.184	10.582	1	prepare	1.206	1.206	17.791	1		1.221	1.221	30.662	1	brunch	2.151	2.151	13.068	1	bingo	1.119	1.119	4.17	1	horror	1.181	1.181	5.086	1	trend	1.466	1.466	15.36
**Anonymized**	Relax	1.77	3.397	6.073	3		0	0	30.676	0	Puppy	2.416	4.63	4.667	3	Kehouya	20.464	30.285	30.319	3	Praper	1.915	25.366	29.817	3	Tablet	1.472	1.486	7.376	2	Bruchn	20.758	20.767	27.784	2	Bingo	1.649	1.668	4.277	2	Horror	1.295	11.927	17.167	3	Trend	1.425	1.438	9.308
**Anonymized**	relax	2.45	13.173	14.99	3		3.748	3.748	30.616	1	puppy	2.268	2.268	6.116	1	hockey	2.631	2.631	9.343	1	prepare	2.075	2.075	12.232	1	tablet	2.82	2.82	7.04	1	brunch	2.375	2.375	8.309	1	bingo	1.998	1.998	5.353	1	horror	2.039	2.039	6.028	1	trend	2.283	2.283	9.2
**Anonymized**	relax	2.425	2.425	6.689	1		2.115	2.115	30.797	1	puppy	4.583	4.583	12.558	1		0	0	21.865	0	prepare	4.833	4.833	10.301	1	tablet	7.744	7.744	11.1	1	brunch	2.24	2.24	11.972	1	bingo	2.166	2.166	10.357	1	horror	2.873	2.873	6.853	1	nerd	2.174	2.174	29.347
**Anonymized**	Relax	1.235	1.306	11.844	2	Disco	1.258	1.318	21.39	2	Puppy	1.461	1.479	3.282	2	Chocky	1.242	1.253	22.542	2	Prepear	1.478	1.497	30.295	2	Ballet	1.107	1.12	28.391	2	Brunch	1.15	1.168	12.897	2	Bingo	1.328	1.341	9.556	2	Horror	1.261	2.463	4.757	3	Trend	1.1	1.111	16.975
**Anonymized**	Relax	2.901	3.823	6.64	3	Disco	1.31	1.376	10.517	2	Puppy	1.027	1.047	3.254	2	Hockey	1.731	1.753	4.239	2	Rapper	1.496	1.518	22.117	2	Tablet	1.292	1.307	4.696	2	Brunch	1.316	1.331	4.502	2	Bingo	1.211	1.23	5.434	2	Horror	2.616	10.356	10.395	3	Trend	1.157	1.165	4.675
**Anonymized**	Xr	27.099	27.131	30.754	2	Disco	1.839	27.762	28.22	3	Puppy	1.405	4.035	4.363	3		1.614	19.979	30.732	4	Prepare	1.321	24.92	24.944	4	Tablet	0.988	3.786	4.095	3		1.545	17.526	17.859	3	Bingo	1.47	5.65	5.908	3	Horror	1.446	1.469	4.617	2	Trend	2.551	13.613	13.905
**Anonymized**		9.108	9.108	34.064	1		1.904	1.904	30.058	1	puppy	2.548	2.837	7.047	2		1.228	1.228	30.689	1	rapper	1.663	1.663	14.857	1	tablet	1.173	1.173	13.807	1	brunch	1.233	1.233	7.539	1	bingo	1.085	1.085	4.233	1	horror	1.134	1.134	7.344	1	trend	0.939	0.939	10.046
**Anonymized**	Relax	13.736	13.752	17.518	2	Disco	1.163	1.2	28.988	2	Puppy	1.533	1.548	25.756	2		1.66	1.679	30.673	2		2.047	2.055	30.668	2		1.248	1.266	30.65	2		1.387	1.395	30.659	2	Bingo	1.233	1.246	6.69	2	Horror	1.119	1.133	10.947	2	Trend	1.171	9.676	10.071
**Anonymized**	larex	2.237	2.237	5.94	1	scodi	1.826	1.826	30.297	1	puppy	1.113	1.113	3.94	1	chokey	1.792	1.792	28.447	1	rapper	2.389	2.389	14.884	1	tablet	1.766	1.766	5.155	1	brunch	1.754	1.754	11.517	1	bingo	1.19	1.19	4.342	1	horror	1.68	1.68	3.329	1	drent	3.629	3.629	12.29
**Anonymized**	ralex	20.986	20.986	30.739	1	Ciods	9.441	9.441	30.689	1	puppy	3.008	3.008	8.559	1	hockey	5.389	13.215	18.871	3	epp	1.247	6.814	30.705	4	tablet	2.968	2.968	7.252	1	brunch	0.029	1.673	7.037	2	bingo	1.247	1.247	4	1	horror	1.108	1.635	8.577	2	trend	1.427	8.275	13.995
**Anonymized**	relax	6.096	6.096	10.868	1	Cidos	3.205	3.205	28.826	1	puppy	2.222	2.222	5.291	1	hockey	1.801	1.801	6.917	1	rapper	1.87	1.87	19.203	1		3.509	3.509	30.775	1	bruchen	1.591	1.591	13.579	1	bingo	7.58	7.58	12.178	1	horror	2.101	2.101	5.593	1	trend	16.977	16.977	21.157
**Anonymized**	relax	2.098	2.098	24.529	1		1.807	1.807	30.647	1	puppy	1.93	1.93	6.47	1	hockey	1.297	1.297	4.614	1	rapper	1.153	1.153	12.222	1	tablet	1.788	1.788	6.017	1	brunch	1.254	1.254	14.205	1	bingo	1.435	1.435	5.239	1	horror	1.371	1.371	5.576	1	trend	1.268	1.268	9.113
**Anonymized**	Relax	2.763	2.777	10.777	2	Disco	1.6	1.611	15.26	2	Puppy	1.415	1.428	4.205	2		1.351	1.363	30.8	2	Prepare	1.562	1.573	14.533	2	Tablet	1.254	1.267	9.883	2	Brunch	1.219	1.233	9.408	2	Bingo	1.134	1.147	3.88	2	Horror	1.059	5.709	5.745	3	Trend	1.037	1.053	22.437
**Anonymized**	Relax	1.429	1.498	9.168	2	Disco	6.794	6.831	10.567	2	Puppy	1.63	1.646	4.188	2	Hockey	1.778	1.809	4.565	2	Prepare	7.236	7.253	11.67	2	Battle	4.635	4.657	26.636	2	Brunch	1.671	1.698	4.353	2	Bingo	1.28	1.296	4.565	2	Horror	1.426	1.448	4.224	2		0	0	29.47
**Anonymized**	Relax	1.356	1.41	4.291	2		1.049	1.094	30.676	2	Puppy	1.48	1.516	7.745	2	Hockey	0.992	1.039	22.425	2	Rapper	1.028	1.073	30.596	2	Tablet	1.161	1.204	29.777	2	Brunch	1.082	1.125	10.769	2	Bingo	1.047	3.699	3.718	3	Horror	0.955	1.006	5.706	2		0.878	0.914	30.679
**Anonymized**		0	0	30.724	0	disco	0.105	14.291	19.245	2	puppy	3.325	3.325	10.659	1		1.984	1.984	30.737	1	reppar	16.876	16.876	28.268	1	tablet	2.233	23.799	28.639	2	brunch	2.215	11.519	18.661	2	bingo	3.256	3.256	7.542	1	horror	1.921	1.921	5.781	1	trend	1.537	28.068	30.694
**Anonymized**	Larex	2.675	4.104	27.789	4	Dicos	1.832	30.687	30.984	6	Puppy	1.671	1.685	5.475	2	Hockey	1.768	1.782	7.516	2	Pap	1.55	1.566	30.969	2	Ballet	1.464	1.482	25.846	2	Brunch	2.086	2.12	12.962	2	Bingo	2.138	2.168	6.708	2	Horror	1.8	1.815	5.663	2	Drent	1.363	1.38	25.618
**Anonymized**	relax	2.482	2.482	12.299	1		1.311	1.311	30.7	1	puppy	1.713	1.713	6.676	1	hockey	1.627	1.627	21.033	1	rapper	3.723	3.723	21.315	1	tablet	1.716	1.716	12.654	1	brunch	1.608	1.608	20.115	1	bingo	1.357	1.357	4.917	1	horror	1.919	1.919	10.086	1		2.067	25.109	25.545
**Anonymized**	abdecor	3.577	3.577	25.113	1	stress	2.279	2.279	10.21	1	preint	2.595	2.595	29.115	1	milascu	3.436	21.298	23.169	2		3.434	3.434	30.752	1		2.75	2.75	30.78	1	putchek	2.285	2.285	23.568	1	prorlies	3.535	3.535	17.927	1		3.486	3.486	30.769	1	computer	2.799	2.799	6.968
**Anonymized**		0	0	30.734	0	stress	8.913	8.913	12.777	1		0	0	30.699	0		0	0	30.702	0		0	0	30.662	0		0	0	30.675	0		0	0	30.676	0	proseil	24.318	24.318	30.661	1		0	0	30.7	0		0	0	30.674
**Anonymized**	decor	3.262	3.262	30.764	1	stress	11.325	18.506	23.207	2	?	1.99	1.99	30.788	1		25.49	25.49	30.842	1	jackpot	11.822	11.822	15.033	1		2.189	2.189	30.805	1	check	2.023	2.023	30.773	1		0	0	30.799	0		0	0	30.768	0	tempor	24.577	24.577	30.788
**Anonymized**	Abcedor	19.664	19.708	26.226	2	Stress	1.419	1.44	7.903	2	Printer	9.706	9.759	21.833	2	Musical	8.079	8.086	11.453	2	Topjack	11.316	13.966	14.522	3	Abflunel	18.735	18.778	23.668	2	Checkup	1.372	1.389	8.664	2		20.919	22.038	22.06	3	BbcCuareer	1.918	8.379	11.108	4	Computer	2.546	2.561	6.868
**Anonymized**		2.131	2.131	30.7	1	stress	8.935	8.935	12.237	1		1.324	1.324	30.698	1		0	0	30.706	0		0	0	26.986	0		1.958	2.781	18.368	2		0	0	13.042	0		0	0	25.674	0		0	0	4.827	0		0	0	18.078
**Anonymized**	Abcdeor	3.727	3.787	20.625	2	Stress	17.884	17.894	20.44	2	Printer	4.195	4.238	9.077	2		1.512	1.534	30.691	2		1.6	1.616	24.986	2		1.652	1.704	25.405	2		0	0	30.699	0		0	0	20.248	0		0	0	19.976	0		0	0	18.256
**Anonymized**		2.932	19.302	30.732	3		1.673	1.673	30.717	1		4.582	5.873	30.721	2		2.167	2.167	30.66	1		2.908	2.908	14.541	1		2.402	2.402	15.837	1		2.253	3.46	19.286	2	lopreis	4.375	4.375	19.627	1		2.334	2.334	7.206	1		2.749	2.749	9.175
**Anonymized**		0	0	30.68	0	streets	2.101	2.101	11.715	1	printer	2.951	2.951	12.81	1		6.133	6.133	30.659	1		0	0	30.675	0		0	0	30.674	0		0	0	30.658	0		0	0	30.674	0	beer	7.806	7.806	27.793	1	computer	5.974	5.974	15.264
**Anonymized**	Badc	2.197	3.605	30.699	3	Tsers	1.867	29.783	30.69	3	Printer	2.122	2.154	26.232	2	Limcasum	1.504	1.519	29.875	2	Jacket	1.706	18.54	30.131	3	Backpack	1.424	1.482	30.201	2	Pecktup	1.397	1.415	28.033	2	Il	1.703	1.719	30.69	2	Error	1.628	1.649	29.51	2	Computer	1.501	1.519	14.655
**Anonymized**		2.39	2.39	30.832	1		19.878	35.399	47.866	2		2.246	11.191	30.816	2		4.694	4.694	14.419	1	jacktop	20.913	20.913	30.625	1		2.893	10.913	30.794	2		4.087	4.087	30.804	1		1.961	26.665	30.808	3	beercaub	4.402	4.402	24.952	1		2.223	2.223	21.692
**Anonymized**	barcode	10.209	10.209	13.462	1	stress	1.462	1.462	9.898	1	printer	1.376	1.376	14.922	1		1.051	1.051	30.653	1		1.261	1.261	30.653	1		0	0	30.644	0		5.578	5.578	30.625	1		1.307	1.307	30.663	1		0	0	30.631	0		6.76	6.959	30.649
**Anonymized**	ABCDEOR	1.71	1.731	18.02	2	ERSSST	1.45	1.468	13.833	2	EINPRRT	1.649	1.711	10.156	2	ACILMSU	1.944	1.947	7.361	2	A	1.033	1.049	30.662	2		0.314	5.873	23.19	3		1.356	1.377	18.784	2		1.544	1.564	23.045	2		1.283	1.304	8.88	2		3.819	3.831	30.658
**Anonymized**		9.762	10.162	27.639	2	Stress	1.583	1.583	9.462	1	Printer	1.19	1.617	9.843	2	Musical	1.524	1.524	6.999	1		1.116	1.116	30.7	1		1.812	2.196	28.293	2		1.286	1.286	30.713	1	Pro	3.429	15.096	30.725	2		1.494	1.494	16.591	1	Computer	1.29	1.29	8.284
**Anonymized**	badecor	1.943	1.943	25.952	1	stress	1.789	11.602	12.448	2	printer	2.071	2.071	14.46	1	mailucs	1.426	1.426	23.901	1	-	3.979	3.979	20.061	1	funlabc	1.348	1.348	29.513	1		1.809	1.809	30.678	1	poliers	1.86	1.86	10.677	1		2.734	2.734	30.73	1	computer	3.671	10.005	10.864
**Anonymized**		0	0	30.77	0		0	0	30.699	0		0.914	0.959	30.148	2	caliums	1.647	1.664	24.812	2	jackpot	1.586	1.61	29.212	2		1.325	1.374	15.685	2		1.426	24.123	24.145	3		1.547	1.564	30.739	2		1.535	1.564	30.682	2		1.582	1.607	26.155
**Anonymized**		6.407	6.462	17.797	2		4.273	15.96	30.702	3	P	2.048	2.073	30.71	2	Musical	5.154	5.167	25.058	2	Jackpot	4.915	4.922	7.873	2		0	0	26.821	0		0	0	20.647	0	Slopers	3.687	3.711	10.409	2		7.021	7.025	28.603	2		0	0	30.695
**Anonymized**	Barcode	1.371	1.425	22.844	2	Stress	1.4	1.445	10.323	2	Printer	1.3	1.359	18.154	2	Musical	1.308	1.354	13.199	2	Jackpot	1.851	1.876	6.684	2		1.149	1.193	30.651	2		4.005	4.024	30.669	2		1.766	1.784	30.659	2	Barbecue	5.676	5.695	13.168	2	Computer	1.272	1.303	14.699
**Anonymized**		1.819	14.49	30.768	3	Stress	1.639	10.24	10.274	4		1.197	20.641	30.77	5		1.247	9.479	30.723	4		1.672	12.111	12.338	3		3.442	11.829	12.105	3		1.189	24.645	30.756	3	Proelsi	2.512	30.763	30.766	3	Beer	6.969	11.667	14.924	3		3.35	15.286	30.746
**Anonymized**		0	0	25.188	0		2.525	2.541	30.762	2	Printer	1.687	5.141	6.825	3		1.59	1.946	30.773	2	Jaci	3.597	12.608	30.747	3		0.362	10.076	30.737	5	Checkput	7.181	7.187	30.781	2		1.662	2.027	30.723	2		2.084	2.444	30.73	2	Computer	2.486	28.927	30.782
**Anonymized**		1.741	1.782	30.802	2	Rest	2.907	2.939	8.314	2	Print	1.526	1.566	6.863	2	Idk	1.348	1.39	27.279	2		1.757	1.802	30.788	2	Avl	28.052	28.083	30.729	2	Put	1.401	1.437	29.342	2		2.18	23.355	30.777	6	Beer	2.762	2.808	8.409	2		3.176	24.727	30.751
**Anonymized**		2.331	2.331	30.648	1	stress	7.052	7.052	12.155	1	printer	1.988	1.988	12.53	1		2.413	2.413	30.637	1		0	0	30.705	0		0	0	30.702	0		17.32	17.32	30.692	1		0	0	30.712	0		0	0	30.69	0	computer	2.812	2.812	8.525
**Anonymized**		5.978	5.978	22.275	1	Stress	11.254	15.14	16.084	3	Printer	14.525	14.596	20.295	2	Musical	23.831	23.864	27.839	2		0	0	29.4	0		0	0	30.691	0		0	0	30.729	0		0	0	30.714	0		0	0	30.739	0	Computer	18.978	19.012	24.164
**Anonymized**		2.729	2.753	31.212	2		2.727	2.758	30.807	2	Printer	2.268	2.311	11.209	2	Musical	1.707	1.719	7.129	2		1.824	1.844	15.137	2		2.393	2.407	13.225	2		2.484	2.495	18.299	2	Opoers	2.509	2.522	25.317	2		2.025	2.049	24.253	2		5.491	5.505	30.842
**Anonymized**	rodeocab	2.591	2.591	18.529	1	stress	2.091	2.091	5.723	1	printer	6.228	6.228	11.725	1	musical	2.334	2.334	17.98	1	jackpot	1.899	1.899	10.954	1		1.638	1.638	30.671	1		2.737	2.737	30.643	1	spoilers	8.391	8.391	26.227	1	barbecue	2.582	2.582	11.974	1	computer	1.778	1.778	6.41
**Anonymized**		1.636	4.697	30.738	3		2.89	2.89	30.693	1	printer	2.107	2.107	16.111	1		2.826	2.826	30.69	1		2.265	2.265	30.692	1		1.542	1.542	30.708	1	ketchup	1.471	1.471	8.074	1		3.399	3.399	30.724	1		4.07	4.07	30.693	1		2.303	2.303	30.695
**Anonymized**		3.936	3.964	30.694	2	Stress	3.08	3.105	14.225	2	Inprinter	2.043	21.112	23.963	3	Musical	2.039	2.062	9.343	2	Jackpot	1.834	1.867	15.735	2		0	0	30.675	0		0	0	30.692	0		3.013	3.046	30.689	2		6.255	6.288	30.655	2	Computer	9.277	9.313	14.116
**Anonymized**		0	0	30.635	0	stress	9.426	9.426	15.82	1	printer	13.236	13.236	26.512	1		2.856	2.856	30.711	1		3.475	3.475	30.627	1		0	0	30.697	0		0	0	30.651	0		0	0	30.694	0		0	0	30.633	0	computer	5.795	5.795	17.543
**Anonymized**		0	0	30.754	0	stress	19.175	19.186	22.289	2		0	0	30.776	0		0	0	30.773	0		0	0	30.773	0		0	0	30.747	0		0	0	30.768	0		0	0	30.733	0		0	0	30.782	0		0	0	30.761
**Anonymized**		1.415	1.415	16.583	1		2.106	2.106	30.664	1	printer	1.937	1.937	21.574	1	calsium	1.472	1.472	19.992	1	jackpot	1.464	16.405	16.704	2		1.502	1.502	30.651	1	ketchup	2.776	2.776	7.074	1	lopster	1.455	1.455	30.655	1		1.969	1.969	27.156	1		0	0	30.661
**Anonymized**		0	0	30.703	0		25.386	25.401	30.696	2		0	0	30.736	0		0	0	29.477	0	Jackpot	3.635	7.39	9.489	3	Fanclub	20.601	20.642	23.958	2		0	0	30.677	0		0	0	30.679	0		0	0	30.699	0		0	0	30.701
**Anonymized**		1.845	28.014	30.73	4		15.473	15.892	30.116	2	Printer	1.703	2.082	25.231	2		0	0	21.98	0	Jackpot	1.732	8.016	8.403	3		0	0	7.38	0		1.674	1.69	30.718	2	Spoiler	1.439	1.792	17.76	2		0	0	16.09	0		6.83	21.316	21.707
**Anonymized**		2.078	2.078	30.738	1	stress	13.912	13.912	16.834	1	printer	2.156	2.156	27.782	1		2.048	2.048	30.746	1		0	0	30.757	0		0	0	30.732	0		0	0	30.755	0		0	0	30.742	0		0	0	30.8	0		0	0	30.764
**Anonymized**		2.113	24.742	30.797	4	Stress	1.511	8.316	9.461	3	Reprint	1.379	1.431	30.768	2		2.416	2.467	30.768	2	Jackpot	1.769	1.828	30.757	2		1.391	1.422	30.774	2		1.385	1.432	30.757	2		2.373	2.424	30.747	2		1.418	6.851	30.744	3	Tu	1.379	1.424	30.725
**Anonymized**		1.394	1.448	13.331	2	Serests	3.775	3.781	16.271	2	Printer	1.629	1.647	10.183	2		2.056	2.068	5.876	2		2.003	2.009	8.745	2		0	0	7.535	0	Helikopter	2.789	2.797	6.085	2		4.985	4.993	21.739	2	Barbecue	4.443	4.458	12.123	2		5.276	5.288	16.401
**Anonymized**	Barcode	3.417	3.45	13.665	2		1.913	1.941	30.695	2	Printen	1.763	1.781	10.418	2	Poh	1.48	1.512	30.683	2	Jackpot	1.504	1.55	10.062	2		0.989	29.974	30.692	6	Techpuk	1.088	1.123	28.533	2		1.711	2.012	30.685	3	Barbecue	7.768	7.79	21.683	2	Computer	1.661	1.712	6.281
**Anonymized**		7.247	7.26	30.806	2	Stress	3.335	9.376	10.077	4	Prie	1.422	1.434	30.799	2	Musical	2.397	7.869	8.638	4		2.188	22.117	30.8	6	Fl	1.84	27.276	30.785	4	Ce	2.257	27.207	30.768	6	Spo	0.392	4.977	30.818	5		2.477	2.49	30.784	2	Computer	2.14	14.99	15.692
**Anonymized**		2.388	2.388	30.657	1		0	0	30.637	0	printer	9.996	9.996	16.722	1		0	0	30.635	0	jackpot	11.647	11.647	16.1	1	fanclub	1.699	1.699	25.271	1		1.307	1.307	30.642	1		0	0	30.645	0		5.831	5.831	30.643	1	computer	20.752	20.752	27.406
**Anonymized**		3.362	3.362	30.696	1		0	0	30.683	0		0	0	30.702	0		0	0	30.693	0		0	0	30.691	0		0	0	30.683	0	kutpech	16.26	16.26	30.693	1		0	0	30.703	0		22.506	22.506	30.69	1		0	0	30.688
**Anonymized**		1.653	1.664	30.793	2		1.764	1.792	30.761	2		11.358	11.368	23.827	2		1.693	1.703	30.717	2		1.657	17.271	30.75	3		11.581	15.719	30.731	4		1.447	1.457	30.718	2		1.661	1.673	30.745	2		1.67	1.686	30.748	2	Computer	5.736	5.747	16.216
**Anonymized**		6.029	6.665	30.702	3	Stress	5.429	5.447	8.533	2		0	0	30.683	0	Calsium	5.538	11.039	17.09	3		0	0	19.066	0		0	0	17.757	0	Ketchup	4.34	4.361	11.395	2		2.07	2.075	22.289	2		8.414	8.43	21.436	2		0	0	18.637
**Anonymized**	Decorb	1.202	20.775	30.775	3	Resse	1.428	1.446	30.803	2	Prin	0.391	1.444	30.815	3	Amuscil	1.265	1.285	23.781	2	Po	1.28	1.298	30.898	2	Bc	1.257	1.313	30.765	2	Chekput	0.608	8.761	30.75	4	Prisp	1.464	15.152	30.747	3		1.549	5.449	30.744	3	Computer	1.244	5.906	6.45
**Anonymized**	Decoration	1.316	9.635	27.818	4	Stress	1.108	1.124	8.482	2	Printet	1.039	1.09	22.582	2		1.148	1.167	26.936	2		1.178	1.195	7.232	2		1.161	8.566	21.009	8		8.92	8.92	8.95	1		1.249	1.267	8.183	2		1.304	1.321	8.526	2		1.097	1.111	17.615
**Anonymized**		2.591	22.974	30.813	4	Stress	1.829	7.707	8.162	3	Reprint	3.55	19.231	19.694	4	Musical	3.766	9.448	9.932	3	Jackpot	12.948	12.959	27.387	2	Labcun	28.221	28.272	30.743	2		2.282	30.385	30.807	4		18.882	18.882	30.725	1		3.647	24.784	30.735	4	P	2.332	2.394	30.712
**Anonymized**	Decorab	1.425	26.32	27.982	3	Stress	1.267	1.343	19.381	2	Printer	1.405	1.462	19.52	2	Calcilsum	1.123	1.193	26.289	2	Jackpot	0.283	1.36	24.632	3	Flabucn	1.005	1.045	25.608	2	Tukphec	1.113	27.791	28.586	3	Poliers	1.18	25.41	29.712	3	Curreerabb	0.177	1.208	28.269	3	Computer	0.97	1.014	5.802
**Anonymized**		0	0	27.141	0		0	0	19.814	0	Printer	1.223	1.234	10.784	2		1.369	1.375	23.9	2		2.347	17.04	17.565	4		0	0	9.276	0		0	0	8.8	0	Spoiler	3.417	3.427	10.171	2		2.552	6.868	8.27	4	Computer	1.224	4.887	6.49
**Anonymized**		2.341	26.357	30.719	3	stress	2.428	2.428	12.843	1	printer	1.661	1.661	13.781	1		2.708	2.708	30.719	1		0	0	30.69	0		2.758	2.758	30.692	1		2.239	2.239	30.687	1		18.086	18.086	30.686	1	barbecue	2.277	18.901	30.706	2	computer	2.164	2.164	12.083
**Anonymized**		1.549	1.549	30.659	1	s	3.957	3.957	30.635	1	printen	6.503	6.503	10.145	1		0	0	30.663	0	jackpot	11.263	11.711	23.425	2		0	0	30.636	0	ketchup	17.277	17.277	23.333	1		1.628	1.628	30.662	1	barbecue	5.11	5.11	14.502	1		1.119	1.119	30.65
**Anonymized**		2.519	2.585	30.749	2	stresst	2.53	14.825	15.438	3	printer	1.667	11.363	11.904	3		1.531	1.554	30.741	2	jackpot	1.586	24.883	25.465	3		1.368	1.443	30.736	2		1.401	24.643	30.693	7		1.351	1.374	30.693	2	beer	1.61	1.634	30.692	2	computer	3.794	7.227	8.282
**Anonymized**		4.296	4.296	30.848	1	stress	17.035	17.035	20.898	1		0	0	30.851	0		0	0	30.742	0		0	0	30.798	0		0	0	30.738	0		0	0	30.811	0		2.925	2.925	30.772	1		29.495	29.495	30.837	1		23.972	23.972	30.759
**Anonymized**	decorab	2.944	2.944	30.446	1	stress	1.781	1.781	7.176	1	printer	4.015	4.015	7.725	1	musical	1.583	1.583	22.505	1	jacktop	17.297	17.297	21.535	1	flunbac	1.536	25.954	30.774	2	putc	2.652	8.823	30.779	4	porslei	1.803	1.803	30.657	1		5.82	5.82	30.757	1	termocup	6.467	8.173	21.103
**Anonymized**		1.554	1.554	30.676	1	stress	6.64	6.64	11.806	1	tripir	1.139	1.139	30.678	1		0	0	30.691	0		0	0	30.661	0		7.01	7.01	30.666	1		3.498	3.498	30.681	1	prel\	3.798	3.798	30.66	1	bacebbr	6.813	6.813	30.69	1	compute	2.118	2.118	30.074
**Anonymized**		8.641	8.641	30.724	1	stress	1.89	1.89	5.858	1	printer	1.942	1.942	8.635	1		2.213	2.213	30.697	1	jackpot	1.715	1.715	13.954	1		1.736	1.736	30.718	1		1.346	1.346	30.737	1		7.521	7.521	30.726	1		1.875	1.875	30.73	1		7.176	7.176	30.752
**Anonymized**		8.076	8.112	30.718	2	Stress	1.389	9.773	10.465	3		1.068	28.569	30.705	4		1.188	1.213	30.699	2		1.866	23.649	23.947	3		1.393	1.472	30.715	2		1.753	1.788	30.69	2		1.28	8.515	30.697	4		1.999	2.011	30.69	2	Computer	1.741	8.602	8.945
**Anonymized**		2.007	2.007	30.767	1	stress	2.657	2.657	8.606	1	r	2.134	2.134	30.783	1		1.553	1.553	30.314	1	pocketjac	25.82	25.82	30.79	1		2.443	2.443	30.782	1		28.088	29.952	30.77	2		0	0	30.763	0		19.169	19.169	30.778	1	computer	3.315	3.315	18.711
**Anonymized**	Bave	1.791	1.821	30.66	2	Tests	5.276	5.289	30.662	2	Printer	1.492	1.527	24.828	2	Macuil	2.057	2.062	30.668	2	Acj	4.939	4.945	30.662	2		0.184	12.097	30.66	3	Pechtuk	1.838	30.423	30.663	3	Poeirs	2.172	17.094	30.668	3	Barbecue	3.288	3.301	19.927	2	Computer	1.777	1.782	6.083
**Anonymized**		1.978	1.992	30.737	2	stress	9.819	9.819	12.803	1	printer	3.931	3.931	14.883	1		0	0	30.72	0		3.054	3.054	30.738	1		0	0	30.729	0		0	0	30.735	0		0	0	30.733	0		0	0	30.745	0		0	0	30.722
**Anonymized**		13.935	13.979	22.285	2		0	0	4.275	0		0	0	30.687	0		26.814	26.825	30.758	2	Jackpot	1.738	1.768	25.171	2		4.031	4.072	25.563	2		1.623	1.64	30.736	2	Proseil	7.435	7.455	24.525	2		0	0	13.122	0		0	0	19.743
**Anonymized**	Barcode	1.463	1.551	23.695	2	Stress	1.277	1.316	18.992	2	Printer	1.19	1.265	11.445	2	Calisum	1.309	1.35	27.086	2	Jackpot	1.129	1.167	13.662	2	Calfunbc	1.226	15.542	28.176	3	Putchek	0.988	1.031	28.019	2		1.528	1.569	30.693	2	Barbecue	0.565	12.172	22.785	4	Computer	1.138	1.214	6.966
[truncated: 118 more columns]
